# Supplementary material for: Multimodal Deep Learning-Based Prognostication in Glioma Patients: A Systematic Review
Source: Cancers (Basel). 2023 Jan 16;15(2):545. doi: 10.3390/cancers15020545 (PMC9856816; doi:10.3390/cancers15020545)
Supplement: Supplementary file 1 [file cancers-15-00545-s001.zip]

Archive with 1 entries (1 files):
- cancers-1975064-supplementary.pdf
